# Supplementary material for: New records of the dolphin Albertocetus meffordorum (Odontoceti: Xenorophidae) from the lower Oligocene of South Carolina: Encephalization, sensory anatomy, postcranial morphology, and ontogeny of early odontocetes
Source: PLoS One. 2017 Nov 8;12(11):e0186476. doi: 10.1371/journal.pone.0186476 (PMC5695589; doi:10.1371/journal.pone.0186476)
Supplement: S1 Table — (XLS) [file pone.0186476.s001.xls]

## Sheet: All Data
Specimen	Data	source	Suborder	Superfamily or Infraorder	Family	Genus	Species	Brain or Endocast volume (cc)	Corrected Brain Volume (cc)	Corrected Brain mass (g)	% Endocast Adnexia (volume)	Marino et al. 2004 Body mass (g)	EQ0.53	EQ0.67	EQ0.75	Log10 (EV)	Log 10( AV)	Adnexia (cc)	Log10 (BM)	Log10 (EQ53)	Log10 (EQ67)	Log10 (EQ75)	Age (Ma)	Epoch	Taxon
	101222		Archaeoceti	Basilosauroidea	Basilosauridae	Dorudon	atrox	1197.4	968.7	931.442	19.0997	2240000	0.250844	0.431826	0.292487	3.07824		228.7	6.35025	-0.600595	-0.364691	-0.533893	39	Eocene	Archaeoceti
geomean		Gingerich, 1998	Archaeoceti	Basilosauroidea	Basilosauridae	Saghacetus	osiris	485	388	373.077	20	350000	0.268734	0.599918	0.471395	2.68574		97	5.54407	-0.570678	-0.221908	-0.326615	39	Eocene	Archaeoceti
FMNH	PM-459	Gingerich 2015	Archaeoceti	Basilosauroidea	Basilosauridae	Zygorhiza	kochii	1189	957	920.192	19.5122	998000	0.380382	0.733297	0.529868	3.07518		232	5.99913	-0.419781	-0.13472	-0.275832	37	Eocene	Archaeoceti
USNM	16638		Archaeoceti	Basilosauroidea	Basilosauridae	Zygorhiza	kochii	876.8	730.4	702.308	16.6971	998000	0.290314	0.559666	0.404405	2.9429		146.4	5.99913	-0.537132	-0.252071	-0.393183	37	Eocene	Archaeoceti
GSP-UM	3012		Archaeoceti	Protocetoidea	Protocetidae	Rodhocetus	kasrani	291	283.629	272.721	2.53282	290000	0.217034	0.497428	0.396786	2.46389	0.867498	7.37051	5.4624	-0.663473	-0.30327	-0.401443	47	Eocene	Archaeoceti
GSP-UM	3106		Archaeoceti	Remingtonocetoidea	Remingtonocetidae	Dalanistes	ahmedi	400	387.057	372.17	3.23568	750000	0.178994	0.359145	0.265511	2.60206	1.11203	12.9427	5.87506	-0.747161	-0.44473	-0.575917	45	Eocene	Archaeoceti
USNM	550067		Odontoceti	Delphinoidea	Delphinidae	Cephalorhynchus	heavisidii	763	763	733.654		71000	1.23085	3.43532	3.0668	2.88252			4.85126	0.0902043	0.535967	0.486685	0	Holocene	Delphinoidea
geomean		Ridgeway et al. (2016)	Odontoceti	Delphinoidea	Delphinidae	Delphinus	delphis	814.3	814.3	714.61		59980.7	1.311	3.74645	3.38998	2.91078			4.77801	0.117603	0.57362	0.530198	0	Holocene	Delphinoidea
USNM	21867		Odontoceti	Delphinoidea	Delphinidae	Globicephala	baereckeii	4165.9	4165.9	4005.67	19.6495	900766	1.74828	3.41904	2.49089	3.61971	2.91306	818.579	5.95461	0.242611	0.533904	0.396354	1	Pliocene	Delphinoidea
geomean		Ridgeway et al. (2016)	Odontoceti	Delphinoidea	Delphinidae	Globicephala	melaena	2861.7	2861.7	3498.67		938075	1.4945	2.90618	2.11039	3.45662			5.97224	0.174497	0.463323	0.324362	0	Holocene	Delphinoidea
geomean		Ridgeway et al. (2016)	Odontoceti	Delphinoidea	Delphinidae	Grampus	griseus	2384.4	2384.4	2131.75		319974	1.6103	3.64022	2.88096	3.37738			5.50511	0.206906	0.561128	0.459538	0	Holocene	Delphinoidea
		Ridgeway et al. (2016)	Odontoceti	Delphinoidea	Delphinidae	Lagenorhynchus	acutus	1100.5	1100.5	1285.03		244217	1.12014	2.6298	2.12676	3.04159			5.38778	0.049272	0.419922	0.327719	0	Holocene	Delphinoidea
USNM	244317		Odontoceti	Delphinoidea	Delphinidae	Lagenorhynchus	harmatuki	1129.2	1047.97	1007.67	7.19321	98673.7	1.41994	3.78461	3.29082	3.05277	1.90969	81.2258	4.9942	0.152271	0.578021	0.517304	4	Pliocene	Delphinoidea
		Ridgeway et al. (2016)	Odontoceti	Delphinoidea	Delphinidae	Lagenorhynchus	obliquidens	1045	1045	1198.46		63500	2.13321	6.04761	5.44729	3.01912			4.80277	0.329033	0.781584	0.736181	0	Holocene	Delphinoidea
geomean		USNM 504333, 550549	Odontoceti	Delphinoidea	Delphinidae	Lagenorhynchus	obscurus	886.1	886.1	852.019	5.9686	58473.1	1.58432	4.54368	4.11974	2.94748	1.72335	52.8877	4.76696	0.199843	0.657408	0.61487	0	Holocene	Delphinoidea
USNM	206098		Odontoceti	Delphinoidea	Delphinidae	Lagenorhynchus	harmatuki	1344	1344	1292.31	8.22511	112804	1.69634	4.43737	3.81732	3.1284	2.04354	110.545	5.05233	0.229513	0.647126	0.581758	4	Pliocene	Delphinoidea
		Ridgeway et al. (2016)	Odontoceti	Delphinoidea	Delphinidae	Orcinus	orca	5028	5028	6621.59		1.9532e+06	1.91755	3.36496	2.3043	3.7014			6.29075	0.282746	0.526981	0.362539	0	Holocene	Delphinoidea
		Ridgeway et al. (2016)	Odontoceti	Delphinoidea	Delphinidae	Pseudorca	crassidens	3512	3512	3893.43		579196	2.14741	4.46743	3.37171	3.54555			5.76283	0.331915	0.650058	0.52785	0	Holocene	Delphinoidea
		Ridgeway et al. (2016)	Odontoceti	Delphinoidea	Delphinidae	Sotalia	fluviatilis	688	688	515		42200	1.13834	3.41717	3.18024	2.83759			4.62531	0.0562716	0.533667	0.50246	0	Holocene	Delphinoidea
		Ridgeway et al. (2016)	Odontoceti	Delphinoidea	Delphinidae	Stenella	clymene	666	666	646		86000	0.979103	2.66034	2.33882	2.82347			4.9345	-0.00917164	0.424937	0.368996	0	Holocene	Delphinoidea
		Ridgeway et al. (2016)	Odontoceti	Delphinoidea	Delphinidae	Stenella	coeruleoalba	938.5	938.5	880.01		128716	1.07712	2.76601	2.35452	2.97243			5.10963	0.0322631	0.441853	0.371902	0	Holocene	Delphinoidea
		Ridgeway et tr. (2016)	Odontoceti	Delphinoidea	Delphinidae	Stenella	longirostris	660	660	541.05		66200	0.942026	2.6551	2.38359	2.81954			4.82086	-0.0259373	0.424081	0.377231	0	Holocene	Delphinoidea
		Ridgeway et si. (2016)	Odontoceti	Delphinoidea	Delphinidae	Steno	bredanensis	1541.9	1541.9	1453.9		123831	1.81642	4.68984	4.00452	3.18806			5.09283	0.259215	0.671158	0.60255	0	Holocene	Delphinoidea
		Ridgeway et at. (2016)	Odontoceti	Delphinoidea	Delphinidae	Tursiops	truncatus	1759.2	1759.2	1549.9		206824	1.47542	3.54544	2.90563	3.24532			5.3156	0.168915	0.54967	0.463241	0	Holocene	Delphinoidea
USNM	317882		Odontoceti	Delphinoidea	Kentriodontidae	Kentriodon	n. sp. W	305.1	297.086	285.659	2.62678	49227.1	0.581916	1.70958	1.57157	2.48444	0.903866	8.0143	4.6922	-0.23514	0.23289	0.196333	14	Miocene	Delphinoidea
USNM	25005		Odontoceti	Delphinoidea	Kentriodontidae	Kentriodon	pernix	276	269.288	258.931	2.43171	17036.8	0.925612	3.15481	3.15704	2.44091	0.826821	6.71152	4.23139	-0.0335712	0.498973	0.499281	15	Miocene	Delphinoidea
USNM	10670		Odontoceti	Delphinoidea	Kentriodontidae	Kentriodon	pernix	230.3	225.428	216.758	2.11541	18295.7	0.746122	2.51779	2.50525	2.36229	0.687688	4.87178	4.26235	-0.12719	0.40102	0.39885	18	Miocene	Delphinoidea
USNM	323772		Odontoceti	Delphinoidea	Kentriodontidae	Kentriodon	schneideri	638	608.429	585.028	4.63501	41653.3	1.30209	3.91589	3.64818	2.80482	1.47087	29.5714	4.61965	0.114642	0.59283	0.562077	16	Miocene	Delphinoidea
None	None	Ridgway et al. (2016)	Odontoceti	Delphinoidea	Monodontidae	Delphinapterus	leucas	2083	2083	2086.91		636000	1.09535	2.24909	1.6848	3.31869			5.80346	0.0395515	0.352006	0.226548	0	Holocene	Delphinoidea
geomean		Ridgeway et al. (2016)	Odontoceti	Delphinoidea	Monodontidae	Monodon	monoceros	2993.7	2993.7	2858		1.57812e+06	0.926677	1.67544	1.16707	3.47621			6.19814	-0.0330715	0.224128	0.0670952	0	Holocene	Delphinoidea
geomean		Ridgeway et al. (2016)	Odontoceti	Delphinoidea	Phocoenidae	Phocoena	phocoena	522.7	522.7	506		53510.9	0.98618	2.8636	2.61491	2.71825			4.72844	-0.00604386	0.456913	0.417456	0	Holocene	Delphinoidea
USNM	550783		Odontoceti	Delphinoidea	Phocoenidae	Phocoena	spinipinnis	597	597	574.038	4.40398	68041.9	0.98503	2.76566	2.4774	2.77597	1.41982	26.2917	4.83278	-0.0065505	0.4418	0.393996	0	Holocene	Delphinoidea
		Ridgeway et al. (2016)	Odontoceti	Delphinoidea	Phocoenidae	Phocoenoides	dalli	861.4	861.4	803.29		85748.3	1.21939	3.31459	2.91468	2.9352			4.93323	0.0861429	0.52043	0.464591	0	Holocene	Delphinoidea
USNM	10714		Odontoceti	Eurhinodelphinoidea	Eurhinodelphidae	Xiphiacetus	bossi	949.3	889.554	855.34	6.29369	123019	1.07234	2.77125	2.36753	2.9774	1.77631	59.746	5.08997	0.030333	0.442675	0.374296	18	Miocene	Crown Odontoceti
USNM	20128		Odontoceti	Eurhinodelphinoidea	Eurhinodelphidae	Xiphiacetus	bossi	625.9	597.314	574.34	4.56719	90009	0.849724	2.29412	2.00952	2.7965	1.45615	28.5861	4.95429	-0.0707222	0.360616	0.303092	14	Miocene	Crown Odontoceti
geomean		USNM 13436, 13875, 167675	Odontoceti	Eurhinodelphinoidea	Eurhinodelphidae	Xiphiacetus	cristatus	769.7	728.48	700.461	5.35538	91675.6	1.02629	2.76371	2.4173	2.88632	1.61511	41.2204	4.96225	0.0112696	0.441493	0.383331	14	Miocene	Crown Odontoceti
USNM	167675		Odontoceti	Eurhinodelphinoidea	Eurhinodelphidae	Xiphiacetus	cristatus	816.3	770.56	740.924	5.60328	191867	0.733945	1.78231	1.46947	2.91185	1.66029	45.7395	5.283	-0.134337	0.250982	0.167161	15	Miocene	Crown Odontoceti
USNM	167622		Odontoceti	Eurhinodelphinoidea	Eurhinodelphidae	Xiphiacetus	n. sp. M.	531.8	510.375	490.745	4.02885	64044.8	0.869559	2.46224	2.21631	2.72575	1.33093	21.4254	4.80648	-0.0607007	0.39133	0.34563	14	Miocene	Crown Odontoceti
USNM	21361		Odontoceti	Eurhinodelphinoidea	Eurhinodelphidae	Xiphiacetus	n. sp. V.	543.1	520.862	500.829	4.09459	78081.8	0.798947	2.20039	1.94946	2.73488	1.34709	22.2377	4.89255	-0.0974818	0.3425	0.289915	16	Miocene	Crown Odontoceti
USNM	175381		Odontoceti	Eurhinodelphinoidea	Eurhinodelphidae	Xiphiacetus	n. sp. V.	627.2	598.509	575.489	4.5745	184651	0.581769	1.42036	1.17465	2.79741	1.45775	28.6912	5.26635	-0.23525	0.1524	0.06991	15	Miocene	Crown Odontoceti
USNM	171103		Odontoceti	Eurhinodelphinoidea	Eurhinodelphidae	Xiphiacetus	sp.	650.8	620.171	596.318	4.70643	57771.5	1.11596	3.20589	2.90958	2.81345	1.48614	30.6295	4.76171	0.0476496	0.505948	0.46383	14	Miocene	Crown Odontoceti
USNM	214767		Odontoceti	Eurhinodelphinoidea	Eurhinodelphidae	Xiphiacetus	sp.	574.5	549.936	528.785	4.27564	98673.7	0.745131	1.98602	1.72689	2.75929	1.39029	24.5636	4.9942	-0.127768	0.297983	0.237265	14	Miocene	Crown Odontoceti
USNM	299947		Odontoceti	Eurhinodelphinoidea	Eurhinodelphidae	Xiphiacetus	sp.	431.5	416.699	400.672	3.43011	57771.5	0.749827	2.15407	1.95498	2.63498	1.17029	14.8009	4.76171	-0.125039	0.33326	0.291141	19.5	Miocene	Crown Odontoceti
USNM	205491		Odontoceti	incertae sedis	indet.	n. gen.	n. sp.	323	314.135	302.053	2.74463	88759.5	0.450204	1.21786	1.06797	2.5092	0.947687	8.86516	4.94821	-0.346591	0.0855976	0.0285589	33	Oligocene	Stem Odontoceti
geomean		USNM 175379, 187211, 187212, 187213	Odontoceti	Eurhinodelphinoidea	Eurhinodelphidae	Schizodelphis	longirostris	388.1	375.831	361.376	3.16132	94819	0.520097	1.39398	1.21598	2.58894	1.08881	12.2691	4.9769	-0.283915	0.144258	0.0849249	14	Miocene	Crown Odontoceti
geomean		USNM 16118, 244413	Odontoceti	Eurhinodelphinoidea	Eurhinodelphidae	Schizodelphis	longirostris	495.1	476.221	457.905	3.81307	89983.5	0.677562	1.82939	1.60247	2.69469	1.27597	18.8785	4.95416	-0.169051	0.262305	0.204791	15	Miocene	Crown Odontoceti
geomean		USNM 187306, 187627	Odontoceti	Eurhinodelphinoidea	Eurhinodelphidae	Schizodelphis	longirostris	595.6	569.417	547.517	4.39602	84253	0.838913	2.28599	2.01301	2.77495	1.41801	26.1827	4.92559	-0.0762829	0.359074	0.303846	16	Miocene	Crown Odontoceti
USNM	167676		Odontoceti	Eurhinodelphinoidea	Eurhinodelphidae	Schizodelphis	longirostris	361.2	350.396	336.919	2.99126	90009	0.498464	1.34577	1.17882	2.55775	1.0336	10.8044	4.95429	-0.302366	0.128972	0.0714481	17	Miocene	Crown Odontoceti
geomean		USNM 187317, 244403, 244409	Odontoceti	Eurhinodelphinoidea	Eurhinodelphidae	Schizodelphis	n. sp. B.	478.9	461.101	443.366	3.71666	64903.9	0.78008	2.20475	1.98243	2.68024	1.2504	17.7991	4.81227	-0.107861	0.34336	0.297197	15	Miocene	Crown Odontoceti
USNM	187312		Odontoceti	Eurhinodelphinoidea	Eurhinodelphidae	Schizodelphis	n. sp. B.	346.1	336.082	323.156	2.89453	74378.7	0.528962	1.46676	1.30456	2.5392	1.00078	10.018	4.87145	-0.276576	0.16636	0.115463	14	Miocene	Crown Odontoceti
geomean		USNM 22804, 187314	Odontoceti	Eurhinodelphinoidea	Eurhinodelphidae	Schizodelphis	n. sp. H.	342.1	332.286	319.506	2.86874	62426.2	0.573871	1.6308	1.47093	2.53415	0.991844	9.81396	4.79537	-0.241186	0.212402	0.167591	14	Miocene	Crown Odontoceti
geomean		USNM 13871, 13876	Odontoceti	Eurhinodelphinoidea	Eurhinodelphidae	Schizodelphis	n. sp. H.	642.7	612.742	589.175	4.66128	57029.5	1.11018	3.19504	2.90273	2.80801	1.47651	29.958	4.7561	0.0453915	0.504476	0.462807	16	Miocene	Crown Odontoceti
USNM	187621		Odontoceti	Eurhinodelphinoidea	Eurhinodelphidae	Schizodelphis	n. sp. H.	476.9	459.232	441.569	3.7047	85893.8	0.669698	1.81997	1.60017	2.67843	1.24718	17.6677	4.93396	-0.174121	0.260063	0.204165	15	Miocene	Crown Odontoceti
USNM	187214		Odontoceti	Eurhinodelphinoidea	Eurhinodelphidae	Schizodelphis	sp.	328	318.891	306.626	2.77728	78081.8	0.489144	1.34716	1.19353	2.51587	0.959494	9.10948	4.89255	-0.310563	0.129419	0.0768332	14	Miocene	Crown Odontoceti
USNM	205772		Odontoceti	Eurhinodelphinoidea	Eurhinodelphidae	Schizodelphis	sp.	416.2	402.315	386.842	3.3361	67363.3	0.667342	1.87633	1.6821	2.6193	1.14254	13.8848	4.82842	-0.175651	0.273308	0.225853	15	Miocene	Crown Odontoceti
ChM	PV2757		Odontoceti	incertae sedis	Agorophiidae	Genus Y	n. sp.	1234.4	1139.3	1095.49	7.70376	594725	0.595798	1.2349	0.930051	3.09146	1.97816	95.0952	5.77432	-0.224901	0.0916335	-0.0314933	25	Oligocene	Stem Odontoceti
ChM	PV4961		Odontoceti	incertae sedis	Waipatiidae	n. gen.	n. sp.	425.5	411.061	395.251	3.39334	50118.1	0.797547	2.3372	2.14543	2.6289	1.15953	14.4386	4.69999	-0.0982438	0.368696	0.331515	25	Oligocene	Stem Odontoceti
USNM	256604		Mysticeti	incertae sedis	Aetiocetidae	cf. Fucaia	sp.	256.7	256.7	246.827	2.29973	78081.8	0.393751	1.08443	0.960766	2.40943	0.771102	5.9034	4.89255	-0.404779	0.0352029	-0.0173825	33	Oligocene	Mysticeti
USNM	335240		Odontoceti	incertae sedis	indet.	indet.	indet.	302.4	302.4	290.769	2.60887	78081.8	0.463849	1.27749	1.13181	2.48058	0.897034	7.88921	4.89255	-0.333623	0.106359	0.0537734	17	Miocene	Stem Odontoceti
USNM	335502		Odontoceti	incertae sedis	indet.	indet.	indet.	507.5	507.5	487.981	3.88637	54810.8	0.939039	2.71757	2.4768	2.70544	1.29498	19.7234	4.73887	-0.0273163	0.434181	0.39389	27	Oligocene	Stem Odontoceti
geomean		Ridgeway et al. (2016)	Odontoceti	incertae sedis	Iniidae	Inia	geoffrensis	627.8	627.8	562.16		87935.6	0.84204	2.28081	2.00158	2.79782			4.94416	-0.0746673	0.358088	0.301374	0	Holocene	Crown Odontoceti
ChM	PV2761		Odontoceti	incertae sedis	Patriocetidae	n. gen.	n. sp.	857.1	857.1	570	5.81765	197488	0.556056	1.34487	1.10626	2.93303	1.69778	49.8631	5.29554	-0.254882	0.128681	0.0438565	25	Oligocene	Stem Odontoceti
None	None	Ridgeway et al. (2016)	Odontoceti	incertae sedis	Lipotidae	Lipotes	vexillifer	510	510	490.385		82000	0.762247	2.08497	1.83998	2.70757			4.91381	-0.117904	0.3191	0.264814	0	Holocene	Crown Odontoceti
geomean		Ridgeway et al. (2016)	Odontoceti	incertae sedis	Pontoporiidae	Pontoporia	blainvillei	219.8	219.8	223.86		33778.3	0.556773	1.72428	1.63356	2.34203			4.52864	-0.254322	0.236608	0.213135	0	Holocene	Crown Odontoceti
USNM	256517		Odontoceti	incertae sedis	Simocetidae	Simocetus	rayi	530.6	509.26	489.673	4.02185	94267.9	0.706925	1.89627	1.6549	2.72477	1.32919	21.3399	4.97436	-0.150627	0.277901	0.218771	33	Oligocene	Stem Odontoceti
CCNHM	218		Odontoceti	incertae sedis	Xenorophidae	Albertocetus	meffordorum	478.8	461.008	443.276	3.71606	51131.4	0.885014	2.58626	2.37026	2.68015	1.25024	17.7925	4.70869	-0.0530498	0.412673	0.374796	33	Oligocene	Stem Odontoceti
ChM	PV4266		Odontoceti	incertae sedis	Xenorophidae	Xenorophus	n. sp.	861.4	811.093	779.897	5.84011	96849.3	1.10991	2.966	2.58287	2.9352	1.70163	50.3067	4.9861	0.0452864	0.472172	0.412102	25	Oligocene	Stem Odontoceti
geomean		Ridgeway et al. (2016)	Odontoceti	Physeteroidea	Kogiidae	Kogia	breviceps	1011.5	1011.5	907		302215	0.706188	1.60922	1.2794	3.00497			5.48032	-0.15108	0.206615	0.107008	0	Holocene	Crown Odontoceti
geomean		Ridgeway et al. (2016)	Odontoceti	Physeteroidea	Kogiidae	Kogia	simus	621.5	621.5	632.5		167958	0.672332	1.66339	1.38611	2.79344			5.2252	-0.172416	0.220994	0.141797	0	Holocene	Crown Odontoceti
USNM	187015		Odontoceti	Physeteroidea	Kogiidae	Aprixokogia	kelloggi	2348.4	2051.58	1972.67	12.6392	506745	1.16788	2.47551	1.88843	3.37077	2.47249	296.819	5.70479	0.067397	0.393665	0.276101	4	Pliocene	Crown Odontoceti
USNM	14730		Odontoceti	Physeteroidea	Physeteridae	Orycterocetus	crocodilinus	2188.9	2188.9	2104.71	11.9731	422569	1.37198	2.98304	2.30891	3.34023	2.41843	262.079	5.6259	0.137347	0.47466	0.363406	15	Miocene	Crown Odontoceti
geomean		Ridgeway et al. (2016)	Odontoceti	Physeteroidea	Physeteridae	Physeter	macrocephalus	7999.4	7999.4	7715.64		3.56322e+07	0.479486	0.560346	0.304178	3.90306			7.55184	-0.319224	-0.251543	-0.516872	0	Holocene	Crown Odontoceti
USNM	425788		Odontoceti	Platanistoidea	indet.	indet.	indet.	613.5	613.5	589.904	4.49738	57470.2	1.10702	3.18254	2.88959	2.78781	1.44077	27.5914	4.75944	0.0441566	0.502773	0.460837	16	Miocene	Crown Odontoceti
YPM	13408		Odontoceti	Platanistoidea	Platanistidae	Allodelphis	pratti	854.8	805.173	774.205	5.80563	170823	0.815617	2.01311	1.67526	2.93186	1.69571	49.6265	5.23255	-0.088514	0.303868	0.224083	21	Miocene	Crown Odontoceti
USNM	214911		Odontoceti	Platanistoidea	Platanistidae	Dilophodelphis	fordycei	486.5	486.5	467.788	3.76198	57771.5	0.87543	2.5149	2.28245	2.68708	1.2625	18.302	4.76171	-0.0577787	0.40052	0.358402	19.5	Miocene	Crown Odontoceti
geomean		Ridgeway et al. (2016)	Odontoceti	Platanistoidea	Platanistidae	Platanista	gangetica	298.9	298.9	295.25		61991.5	0.532272	1.51407	1.3664	2.47553			4.79233	-0.273866	0.180146	0.135578	0	Holocene	Crown Odontoceti
USNM	323775		Odontoceti	Platanistoidea	Platanistidae	Pomatodelphis?	sp.	365.3	354.278	340.652	3.01736	175573	0.353694	0.869645	0.722111	2.56265	1.04228	11.0224	5.24446	-0.451372	-0.0606578	-0.141396	6	Miocene	Crown Odontoceti
USNM	10484		Odontoceti	Platanistoidea	Squalodontidae	Squalodon	calvertensis	630.7	601.725	578.582	4.59413	151534	0.649493	1.6302	1.36968	2.79982	1.46203	28.9752	5.18051	-0.187425	0.212242	0.13662	17	Miocene	Crown Odontoceti
USNM	328343		Odontoceti	Platanistoidea	Squalodontidae	Squalodon	calvertensis	617.2	589.313	566.647	4.51825	157775	0.622634	1.55398	1.30143	2.79043	1.4454	27.8866	5.19804	-0.205767	0.191446	0.114422	19.5	Miocene	Crown Odontoceti
geomean		Ridgeway et al. (2016)	Odontoceti	Ziphioidea	Ziphidae	Mesoplodon	europaeus	2146.7	2146.7	1680		711656	0.83078	1.67922	1.24665	3.33177			5.85227	-0.0805138	0.225107	0.0957441	0	Holocene	Crown Odontoceti
geomean		Ridgeway et al. (2016)	Odontoceti	Ziphioidea	Ziphiidae	Mesoplodon	densirostris	1457.5	1457.5	1240		763335	0.59083	1.18256	0.873017	3.16361			5.88271	-0.228537	0.0728214	-0.0589772	0	Holocene	Crown Odontoceti
geomean		USNM 504612; 504724	Odontoceti	Ziphioidea	Ziphiidae	Mesoplodon	mirus	2354.7	2354.7	2264.13		925084	0.97433	1.89836	1.38008	3.37194			5.96618	-0.0112937	0.27838	0.139904	0	Holocene	Crown Odontoceti
USNM	181528		Odontoceti	Ziphioidea	Ziphiidae	Squaloziphius	emlongi	706.9	671.444	645.619	5.01575	164204	0.69455	1.72381	1.43905	2.84936	1.54969	35.4563	5.21538	-0.158296	0.236489	0.158077	22.5	Miocene	Crown Odontoceti
None	None	Ridgeway et al. (2016)	Odontoceti	Ziphioidea	Ziphiidae	Ziphius	cavirostris	2004	2004	2004	11.1867	2273000	0.535525	0.920015	0.622423	3.3019	2.3506	224.181	6.3566	-0.27122	-0.0362052	-0.205915	0	Holocene	Crown Odontoceti
SDNHM	65276	Racicot and Rowe (2014)	Odontoceti	Delphinoidea	Phocoenidae	Semirostrum	ceruttii	698.9	664.151	672.019	4.972	103229	0.924583	2.44879	2.12161	2.84442	1.54095	34.7493	5.0138	-0.0340543	0.388952	0.326666	4	Pliocene	Delphinoidea

## Sheet: Alternate Body Mass
Specimen	Data	source	Suborder	Superfamily or Infraorder	Family	Genus	Species	Brain or Endocast volume (cc)	Corrected Brain Volume (cc)	Corrected Brain mass (g)	% Endocast Adnexia (volume)	Bizygomatic width (mm)	Predicted Total Length (cm)	Body Mass (g) from Body Length	Marino et al. 2004 Body mass (g)	EQ0.53	EQ0.67	EQ0.67 (alternate body mass)	EQ0.75	Log10 (EV)	Log 10( AV)	Adnexia (cc)	Log10 (BM)	Log10 (EQ53)	Log10 (EQ67)	Log10 (EQ67, alternate body mass)	Differencen EQ Based on Different BM Estimates	Log10 (EQ75)	Age (Ma)	Epoch
ChM	PV4961		Odontoceti	incertae sedis	Eosqualodontidae	Eosqualodon	n. sp.	425.5	411.061	395.251	3.39334	19.54	192.864	85588.7	50118.1	0.797547	2.3372	1.63295	2.14543	2.6289	1.15953	14.4386	4.69999	-0.0982438	0.368696	0.212973	0.155723	0.331515	27	Oligocene
CCNHM	218		Odontoceti	incertae sedis	Xenorophidae	Albertocetus	meffordorum	478.8	461.008	443.276	3.71606	18.36	182.122	72904.7	51131.4	0.885014	2.58626	2.03914	2.37026	2.68015	1.25024	17.7925	4.70869	-0.0530498	0.412673	0.309447	0.103226	0.374796	33	Oligocene
USNM	256517		Odontoceti	incertae sedis	Simocetidae	Simocetus	rayi	530.6	509.26	489.673	4.02185	23.8	231.234	142226	94267.9	0.706925	1.89627	1.43956	1.6549	2.72477	1.32919	21.3399	4.97436	-0.150627	0.277901	0.15823	0.119672	0.218771	33	Oligocene
ChM	PV4266		Odontoceti	incertae sedis	Xenorophidae	Xenorophus	n. sp.	861.4	811.093	779.897	5.84011	25.3	244.608	166468	96849.3	1.10991	2.966	2.06331	2.58287	2.9352	1.70163	50.3067	4.9861	0.0452864	0.472172	0.314565	0.157606	0.412102	27	Oligocene
ChM	PV2761		Odontoceti	incertae sedis	Patriocetidae	n. gen.	n. sp.	857.1	807.237	776.189	5.81765	25.94	250.295	177529	197488	0.757201	1.83136	1.96687	1.50643	2.93303	1.69778	49.8631	5.29554	-0.120789	0.262774	0.293777	-0.0310027	0.177949	27	Oligocene
ChM	PV2757		Odontoceti	incertae sedis	Agorophiidae	Genus Y	n. sp.	1234.4	1139.3	1095.49	7.70376	40.07	373.417	543964	594725	0.595798	1.2349	1.31097	0.930051	3.09146	1.97816	95.0952	5.77432	-0.224901	0.0916335	0.117593	-0.0259597	-0.0314933	27	Oligocene
																				#NUM!	#NUM!	#NUM!
